# Supplementary material for: Supercritical CO2 Antisolvent Fractionation of Citrus aurantium Flower Extracts: Enrichment and Characterization of Bioactive Compounds
Source: Plants (Basel). 2025 Aug 27;14(17):2678. doi: 10.3390/plants14172678 (PMC12430218; doi:10.3390/plants14172678)
Supplement: Supplementary file 1 [file plants-14-02678-s001.zip]

Archive with 1 entries (1 files):
- plants-3806162-supplementary.pdf
